# Supplementary material for: Exploring evolution and diversity of Chinese Dipterocarpaceae using next-generation sequencing
Source: Sci Rep. 2019 Aug 12;9:11639. doi: 10.1038/s41598-019-48240-y (PMC6690942; doi:10.1038/s41598-019-48240-y)
Supplement: Supplementary file 2 — Dataset 1 [file 41598_2019_48240_MOESM2_ESM.xlsx]

## Sheet: Sheet1
Supplementary table S5.1. Repeat sequences and their distribution found by REPuter in Dipterocarpaceae plastomes.
	Repeat 1 start (location)	Repeat 2 start (location)	Size (bp)	Type	Region
Dipterocarpus turbinatus
1	96866 (ndhB)	129762 (IGS ndhF- trnN-GTT)	12604	P	IRa, IRb
2	87318 (IGS rpl23- trnI-CAT)	142367 (IGS ycf15- rps12)	9547	P	IRa, IRb
3	85335 (IGS rps19- rpl2)	151915 (IGS ycf2- trnI-CAT)	1982	P	IRa, IRb
4	94061 (ycf2)	94085 (ycf2)	110	F	IRa
5	94061 (ycf2)	145037 (ndhB)	110	P	IRa, IRb
6	94085 (ycf2)	145061 (ndhB)	110	P	IRa, IRb
7	145037 (ndhB)	145061 (ndhB)	110	F	IRb
8	87329 (IGS rpl23- trnI-CAT)	151815 (IGS ycf2- trnI-CAT)	108	P	IRa, IRb
9	151795 (IGS ycf2- trnI-CAT)	151815 (IGS ycf2- trnI-CAT)	108	F	IRb
10	87318 (IGS rpl23- trnI-CAT)	87338 (IGS rpl23- trnI-CAT)	99	F	IRa
11	87318 (IGS rpl23- trnI-CAT)	151795 (IGS ycf2- trnI-CAT)	99	P	IRa, IRb
12	87349 (IGS rpl23- trnI-CAT)	151835 (IGS ycf2- trnI-CAT)	88	P	IRa, IRb
13	151795 (IGS ycf2- trnI-CAT)	151835 (IGS ycf2- trnI-CAT)	88	F	IRb
14	94061 (ycf2)	94109 (ycf2)	86	F	IRa
15	94061 (ycf2)	145037 (ndhB)	86	P	IRa, IRb
16	94109 (ycf2)	145085 (ndhB)	86	P	IRa, IRb
17	145037 (ndhB)	145085 (ndhB)	86	F	IRb
18	87318 (IGS rpl23- trnI-CAT)	87358 (IGS rpl23- trnI-CAT)	79	F	IRa
19	87318 (IGS rpl23- trnI-CAT)	151795 (IGS ycf2- trnI-CAT)	79	P	IRa, IRb
20	109531 (IGS trnN-GTT- rps15)	109553 (IGS trnN-GTT- rps15)	72	F	SSC
21	109597 (IGS trnN-GTT- rps15)	109620 (IGS trnN-GTT- rps15)	69	F	SSC
22	87369 (IGS rpl23- trnI-CAT)	151855 (IGS ycf2- trnI-CAT)	68	P	IRa, IRb
23	151795 (IGS ycf2- trnI-CAT)	151855 (IGS ycf2- trnI-CAT)	68	F	IRb
24	94061 (ycf2)	94133 (ycf2)	62	F	IRa
25	94061 (ycf2)	145037 (ndhB)	62	P	IRa, IRb
26	94133 (ycf2)	145109 (ndhB)	62	P	IRa, IRb
27	145037 (ndhB)	145109 (ndhB)	62	F	IRb
28	87318 (IGS rpl23- trnI-CAT)	87378 (IGS rpl23- trnI-CAT)	59	F	IRa
29	87318 (IGS rpl23- trnI-CAT)	151795 (IGS ycf2- trnI-CAT)	59	P	IRa, IRb
30	31997 (IGS trnT-GGT- psbD)	32018 (IGS trnT-GGT- psbD)	53	F	LSC
31	109531 (IGS trnN-GTT- rps15)	109575 (IGS trnN-GTT- rps15)	50	F	SSC
32	87389 (IGS rpl23- trnI-CAT)	151875 (IGS ycf2- trnI-CAT)	48	P	IRa, IRb
33	151795 (IGS ycf2- trnI-CAT)	151875 (IGS ycf2- trnI-CAT)	48	F	IRb
34	13495 (IGS atpF- atpH)	13495 (IGS atpF- atpH)	46	P	LSC
35	109470 (IGS trnN-GTT- rps15)	129714 (IGS ndhF- trnN-GTT)	46	P	IRa, SSC
36	109597 (IGS trnN-GTT- rps15)	109643 (IGS trnN-GTT- rps15)	46	F	SSC
37	110704 (IGS trnN-GTT- rps15)	110767 (IGS trnN-GTT- rps15)	43	F	SSC
38	87309 (IGS rpl23- trnI-CAT)	87429 (IGS rpl23- trnI-CAT)	42	F	IRa
39	87309 (IGS rpl23- trnI-CAT)	151761 (IGS ycf2- trnI-CAT)	42	P	IRa, IRb
40	31497 (IGS trnE-TTC- trnT-GGT)	31565 (IGS trnE-TTC- trnT-GGT)	41	F	LSC
41	87318 (IGS rpl23- trnI-CAT)	87398 (IGS rpl23- trnI-CAT)	39	F	IRa
42	87318 (IGS rpl23- trnI-CAT)	151795 (IGS ycf2- trnI-CAT)	39	P	IRa, IRb
43	10718 (IGS trnS-GCT- trnR-TCT)	10718 (IGS trnS-GCT- trnR-TCT)	38	P	LSC
44	94061 (ycf2)	94157 (ycf2)	38	F	IRa
45	94061 (ycf2)	145037 (ndhB)	38	P	IRa, IRb
46	94157 (ycf2)	145133 (ndhB)	38	P	IRa, IRb
47	145037 (ndhB)	145133 (ndhB)	38	F	IRb
48	6486 (IGS rps16- trnQ-TTG)	6579 (IGS rps16- trnQ-TTG)	37	F	LSC
49	71028 (rps18)	71046 (rps18)	36	F	LSC
50	99204 (IGS rps12- ycf15)	118720 (ndhA)	36	P	IRa,SSC
Dipterocarpus retusus
1	85542 (IGS rps19- rpl2)	129949 (ndhF)	24182	P	IRa, IRb
2	87516 (IGS rpl23- trnI-CAT)	87536 (IGS rpl23- trnI-CAT)	122	F	IRa
3	87516 (IGS rpl23- trnI-CAT)	152015 (IGS trnI-CAT- rpl23)	122	P	IRa, IRb
4	87536 (IGS rpl23- trnI-CAT)	152035 (IGS trnI-CAT- rpl23)	122	P	IRa, IRb
5	152015 (IGS trnI-CAT- rpl23)	152035 (IGS trnI-CAT- rpl23)	122	F	IRb
6	94241 (IGS ycf2- ycf15)	94265 (IGS ycf2- ycf15)	110	F	IRa
7	94241 (IGS ycf2- ycf15)	145298 (IGS ycf15- ycf2)	110	P	IRa, IRb
8	94265 (IGS ycf2- ycf15)	145322 (IGS ycf15- ycf2)	110	P	IRa, IRb
9	145298 (IGS ycf15- ycf2)	145322 (IGS ycf15- ycf2)	110	F	IRb
10	87516 (IGS rpl23- trnI-CAT)	87556 (IGS rpl23- trnI-CAT)	102	F	IRa
11	87516 (IGS rpl23- trnI-CAT)	152015 (IGS trnI-CAT- rpl23)	102	P	IRa, IRb
12	87556 (IGS rpl23- trnI-CAT)	152055 (IGS trnI-CAT- rpl23)	102	P	IRa, IRb
13	152015 (IGS trnI-CAT- rpl23)	152055 (IGS trnI-CAT- rpl23)	102	F	IRb
14	60149 (accD)	60242 (accD)	93	F	LSC
15	6824 (IGS rps16- trnI-AAT)	6905 (trnI-AAT)	91	F	LSC
16	94241 (IGS ycf2- ycf15)	94289 (IGS ycf2- ycf15)	86	F	IRa
17	94241 (IGS ycf2- ycf15)	145298 (IGS ycf15- ycf2)	86	P	IRa, IRb
18	94289 (IGS ycf2- ycf15)	145346 (IGS ycf15- ycf2)	86	P	IRa, IRb
19	145298 (IGS ycf15- ycf2)	145346 (IGS ycf15- ycf2)	86	F	IRb
20	87516 (IGS rpl23- trnI-CAT)	87576 (IGS rpl23- trnI-CAT)	82	F	IRa
21	87516 (IGS rpl23- trnI-CAT)	152015 (IGS trnI-CAT- rpl23)	82	P	IRa, IRb
22	87576 (IGS rpl23- trnI-CAT)	152075 (IGS trnI-CAT- rpl23)	82	P	IRa, IRb
23	152015 (IGS trnI-CAT- rpl23)	152075 (IGS trnI-CAT- rpl23)	82	F	IRb
24	87516 (IGS rpl23- trnI-CAT)	87596 (IGS rpl23- trnI-CAT)	62	F	IRa
25	87516 (IGS rpl23- trnI-CAT)	152015 (IGS trnI-CAT- rpl23)	62	P	IRa,
26	87596 (IGS rpl23- trnI-CAT)	152095 (IGS trnI-CAT- rpl23)	62	P	IRa, IRb
27	94241 (IGS ycf2- ycf15)	94313 (IGS ycf2- ycf15)	62	F	IRa, SSC
28	94241 (IGS ycf2- ycf15)	145298 (IGS ycf15- ycf2)	62	P	IRa, IRb
29	94313 (IGS ycf2- ycf15)	145370 (IGS ycf15- ycf2)	62	P	IRa, IRb
30	145298 (IGS ycf15- ycf2)	145370 (IGS ycf15- ycf2)	62	F	IRb
31	152015 (IGS trnI-CAT- rpl23)	152095 (IGS trnI-CAT- rpl23)	62	F	IRb
32	109724 (ndhF)	109746 (IGS ndhF- rps15)	59	F	IRa,
33	60336 (accD)	60390 (accD)	53	F	LSC
34	110828 (IGS ndhF- rps15)	110891 (IGS ndhF- rps15)	53	F	SSC
35	110874 (IGS ndhF- rps15)	110898 (IGS ndhF- rps15)	52	F	SSC
36	60300 (accD)	60372 (accD)	49	F	LSC
37	13677 (IGS atpF- atpH)	13677 (IGS atpF- atpH)	46	P	LSC
38	109777 (IGS ndhF- rps15)	109800 (IGS ndhF- rps15)	46	F	SSC
39	110835 (IGS ndhF- rps15)	110874 (IGS ndhF- rps15)	46	F	SSC
40	7385 (trnI-AAT)	7419 (trnI-AAT)	45	F	LSC
41	87516 (IGS rpl23- trnI-CAT)	87616 (IGS rpl23- trnI-CAT)	42	F	IRa
42	87516 (IGS rpl23- trnI-CAT)	152015 (IGS trnI-CAT- rpl23)	42	P	IRa, IRb
43	87616 (IGS rpl23- trnI-CAT)	152115 (IGS trnI-CAT- rpl23)	42	P	IRa, IRb
44	152015 (IGS trnI-CAT- rpl23)	152115 (IGS trnI-CAT- rpl23)	42	F	IRb
45	31680 (IGS trnE-TTC- trnT-GGT)	31748 (IGS trnE-TTC- trnT-GGT)	41	F	LSC
46	65919 (IGS petA- psbJ)	65942 (IGS petA- psbJ)	41	F	LSC
47	60332 (accD)	60422 (accD)	39	F	LSC
48	94241 (IGS ycf2- ycf15)	94337 (IGS ycf2- ycf15)	38	F	IRa
49	94241 (IGS ycf2- ycf15)	145298 (IGS ycf15- ycf2)	38	P	IRa, IRb
50	94337 (IGS ycf2- ycf15)	145394 (IGS ycf15- ycf2)	38	P	IRa, IRb
Hopea chinensis
1	99585 (IGS ycf15- trnV-GAC)	128096 (ndhF)	8974	P	IRa, IRb
2	93391 (ycf2)	137947 (IGS ycf15- rps12)	5312	P	IRa, IRb
3	84756 (IGS rps19- rpl2)	146636 (IGS ycf2- trnI-CAT)	5263	P	IRa, IRb
4	90011 (IGS trnI-CAT- ycf2)	143270 (ycf2)	3372	P	IRa, IRb
5	99330 (IGS ycf15- trnV-GAC)	137071 (IGS trnV-GAC- ycf15)	254	P	IRa, IRb
6	98934 (IGS ycf15- trnV-GAC)	137532 (IGS trnV-GAC- ycf15)	180	P	IRa, IRb
7	99114 (IGS ycf15- trnV-GAC)	137415 (IGS trnV-GAC- ycf15)	116	P	IRa, IRb
8	6596 (IGS rps16- trnQ-TTG)	6692 (IGS rps16- trnQ-TTG)	97	F	LSC
9	6990 (IGS rps16- trnQ-TTG)	7084 (IGS rps16- trnQ-TTG)	90	F	LSC
10	98824 (ycf15)	137736 (ycf15)	88	P	IRa, IRb
11	86709 (IGS rpl23- trnI-CAT)	86729 (IGS rpl23- trnI-CAT)	85	F	IRa
12	86709 (IGS rpl23- trnI-CAT)	149841 (IGS trnI-CAT- rpl23)	85	P	IRa, IRb
13	86729 (IGS rpl23- trnI-CAT)	149861 (IGS trnI-CAT- rpl23)	85	P	IRa, IRb
14	149841 (IGS trnI-CAT- rpl23)	149861 (IGS trnI-CAT- rpl23)	85	F	IRb
15	98703 (IGS rps12- ycf15)	137862 (IGS ycf15- rps12)	84	P	IRa, IRb
16	36796 (IGS psbZ- trnG-GCC)	36871 (IGS psbZ- trnG-GCC)	71	F	LSC
17	86709 (IGS rpl23- trnI-CAT)	86749 (IGS rpl23- trnI-CAT)	65	F	IRa
18	86709 (IGS rpl23- trnI-CAT)	149841 (IGS trnI-CAT- rpl23)	65	P	IRa, IRb
19	86749 (IGS rpl23- trnI-CAT)	149881 (IGS trnI-CAT- rpl23)	65	P	IRa, IRb
20	149841 (IGS trnI-CAT- rpl23)	149881 (IGS trnI-CAT- rpl23)	65	F	IRb
21	109521 (IGS trnN-GTT- rps15)	109542 (IGS trnN-GTT- rps15)	53	F	SSC
22	86709 (IGS rpl23- trnI-CAT)	86769 (IGS rpl23- trnI-CAT)	45	F	IRa
23	86709 (IGS rpl23- trnI-CAT)	149841 (IGS trnI-CAT- rpl23)	45	P	IRa, IRb
24	86769 (IGS rpl23- trnI-CAT)	149901 (IGS trnI-CAT- rpl23)	45	P	IRa,
25	149841 (IGS trnI-CAT- rpl23)	149901 (IGS trnI-CAT- rpl23)	45	F	IRb
26	43210 (IGS psaA- ycf3)	43210 (IGS psaA- ycf3)	44	P	LSC
27	13503 (IGS atpF- atpH)	13503 (IGS atpF- atpH)	38	P	LSC
28	109161 (IGS trnN-GTT- rps15)	109239 (IGS trnN-GTT- rps15)	38	F	SSC
29	98213 (IGS rps12- ycf15)	117611 (ndhA)	37	P	IRa, SSC
30	117611 (ndhA)	138400 (IGS ycf15- rps12)	37	F	SSC, IRb
31	98788 (ycf15)	137825 (IGS ycf15- rps12)	36	P	IRa, IRb
32	107635 (IGS trnR-ACG- trnN-GTT)	107635 (IGS trnR-ACG- trnN-GTT)	35	R	IRa
33	107635 (IGS trnR-ACG- trnN-GTT)	128985 (IGS trnN-GTT- trnR-ACG)	35	C	IRa, IRb
34	128985 (IGS trnN-GTT- trnR-ACG)	128985 (IGS trnN-GTT- trnR-ACG)	35	R	IRb
35	59775 (accD)	59793 (accD)	34	F	LSC
36	70124 (rps18)	70145 (rps18)	34	F	LSC
37	10770 (IGS trnS-GCT- trnR-TCT)	10770 (IGS trnS-GCT- trnR-TCT)	32	P	LSC
38	109521 (IGS trnN-GTT- rps15)	109563 (IGS trnN-GTT- rps15)	32	F	SSC
39	143237 (ycf2)	143261 (ycf2)	32	F	IRb
40	90989 (IGS trnI-CAT- ycf2)	91124 (IGS trnI-CAT- ycf2)	31	F	IRa
41	90989 (IGS trnI-CAT- ycf2)	145498 (IGS ycf2- trnI-CAT)	31	P	IRa, IRb
42	91124 (IGS trnI-CAT- ycf2)	145633 (IGS ycf2- trnI-CAT)	31	P	IRa, IRb
43	145498 (IGS ycf2- trnI-CAT)	145633 (IGS ycf2- trnI-CAT)	31	F	IRb
Hopea hainanensis
1	84666 (IGS rps19- rpl2)	137568 (ycf15)	14116	P	LSC, IRb
2	99143 (IGS ycf15- trnV-GAC)	127925 (ndhF)	9270	P	IRa, SSC
3	98804 (ycf15)	137364 (IGS trnV-GAC- ycf15)	180	P	IRa, IRb
4	6981 (IGS rps16- trnQ-TTG)	7000 (IGS rps16- trnQ-TTG)	148	F	LSC
5	6981 (IGS rps16- trnQ-TTG)	7019 (IGS rps16- trnQ-TTG)	129	F	LSC
6	98985 (IGS ycf15- trnV-GAC)	137247 (IGS trnV-GAC- ycf15)	116	P	IRa, IRb
7	6981 (IGS rps16- trnQ-TTG)	7038 (IGS rps16- trnQ-TTG)	110	F	LSC
8	6981 (IGS rps16- trnQ-TTG)	7057 (IGS rps16- trnQ-TTG)	91	F	LSC
9	86601 (IGS rpl23- trnI-CAT)	86621 (IGS rpl23- trnI-CAT)	85	F	IRa
10	86601 (IGS rpl23- trnI-CAT)	149644 (IGS trnI-CAT- rpl23)	85	P	IRa, IRb
11	86621 (IGS rpl23- trnI-CAT)	149664 (IGS trnI-CAT- rpl23)	85	P	IRa, IRb
12	149644 (IGS trnI-CAT- rpl23)	149664 (IGS trnI-CAT- rpl23)	85	F	IRb
13	6981 (IGS rps16- trnQ-TTG)	7076 (IGS rps16- trnQ-TTG)	72	F	LSC
14	86601 (IGS rpl23- trnI-CAT)	86641 (IGS rpl23- trnI-CAT)	65	F	IRa
15	86601 (IGS rpl23- trnI-CAT)	149644 (IGS trnI-CAT- rpl23)	65	P	IRa, IRb
16	86641 (IGS rpl23- trnI-CAT)	149684 (IGS trnI-CAT- rpl23)	65	P	IRa, IRb
17	149644 (IGS trnI-CAT- rpl23)	149684 (IGS trnI-CAT- rpl23)	65	F	IRb
18	36778 (IGS psbZ- trnG-GCC)	36799 (IGS psbZ- trnG-GCC)	54	F	LSC
19	6981 (IGS rps16- trnQ-TTG)	7095 (IGS rps16- trnQ-TTG)	53	F	LSC
20	6648 (IGS rps16- trnQ-TTG)	6683 (IGS rps16- trnQ-TTG)	46	F	LSC
21	47176 (IGS rps4- trnN-TGT)	47197 (IGS rps4- trnN-TGT)	46	F	LSC
22	86601 (IGS rpl23- trnI-CAT)	86661 (IGS rpl23- trnI-CAT)	45	F	IRa
23	86601 (IGS rpl23- trnI-CAT)	149644 (IGS trnI-CAT- rpl23)	45	P	IRa, IRb
24	86661 (IGS rpl23- trnI-CAT)	149704 (IGS trnI-CAT- rpl23)	45	P	IRa, IRb
25	149644 (IGS trnI-CAT- rpl23)	149704 (IGS trnI-CAT- rpl23)	45	F	IRb
26	43178 (IGS psaA- ycf3)	43178 (IGS psaA- ycf3)	44	P	LSC
27	13470 (IGS trnV-GAC- ycf15)	13470 (IGS trnV-GAC- ycf15)	40	P	IRb
28	71940 (IGS rps12- clpP)	71959 (IGS rps12- clpP)	40	F	LSC
29	98081 (IGS rps12- ycf15)	117449 (ndhA)	38	P	IRa, SSC
30	109011 (IGS trnN-GTT- rps15)	109080 (IGS trnN-GTT- rps15)	38	F	SSC
31	117449 (ndhA)	138231 (IGS ycf15- rps12)	38	F	SSC, IRb
32	6629 (IGS rps16- trnQ-TTG)	6678 (IGS rps16- trnQ-TTG)	36	F	LSC
33	59732 (accD)	59750 (accD)	35	F	LSC
34	109326 (IGS trnN-GTT- rps15)	109347 (IGS trnN-GTT- rps15)	35	F	SSC
35	6981 (IGS rps16- trnQ-TTG)	7114 (IGS rps16- trnQ-TTG)	34	F	LSC
36	70070 (rps18)	70091 (rps18)	34	F	LSC
37	36778 (IGS psbZ- trnG-GCC)	36820 (IGS psbZ- trnG-GCC)	33	F	LSC
38	109362 (IGS trnN-GTT- rps15)	109404 (IGS trnN-GTT- rps15)	33	F	SSC
39	10746 (IGS trnV-TAC- trnR-TCT)	10746 (IGS trnV-TAC- trnR-TCT)	32	P	LSC
40	93247 (ycf2)	93271 (ycf2)	32	F	IRa
41	93247 (ycf2)	143047 (ycf2)	32	P	IRa, IRb
42	93271 (ycf2)	143071 (ycf2)	32	P	IRa, IRb
43	143047 (ycf2)	143071 (ycf2)	32	F	IRb
44	6634 (IGS rps16- trnQ-TTG)	6648 (IGS rps16- trnQ-TTG)	31	F	LSC
45	90876 (IGS trnI-CAT- ycf2)	91011 (IGS trnI-CAT- ycf2)	31	F	IRa
46	90876 (IGS trnI-CAT- ycf2)	145308 (IGS ycf2- trnI-CAT)	31	P	IRa, IRb
47	91011 (IGS trnI-CAT- ycf2)	145443 (IGS ycf2- trnI-CAT)	31	P	IRa, IRb
48	99112 (IGS ycf15- trnV-GAC)	137196 (IGS trnV-GAC- ycf15)	31	P	IRa, IRb
49	145308 (IGS ycf2- trnI-CAT)	145443 (IGS ycf2- trnI-CAT)	31	F	IRb
Hopea reticulata
1	99548 (trnV-GAC)	130176 (rrn23S)	6779	P	IRa, IRb
2	86685 (IGS rpl23- trnI-CAT)	143196 (ycf2)	6593	P	IRa, IRb
3	84670 (IGS rps19- rpl2)	150175 (rpl23)	1663	P	IRa, IRb
4	93282 (ycf2)	141761 (IGS ndhB- trnL-CAA)	1431	P	IRa, IRb
5	96038 (ndhB)	139254 (IGS rps7- ndhB)	1183	P	IRa, IRb
6	94713 (IGS trnL-CAA- ndhB)	140719 (ndhB)	1043	P	IRa, IRb
7	106683 (rrn4.5S)	128962 (IGS trnN-GTT- trnR-ACG)	858	P	SSC
8	97818 (rps12)	137887 (IGS ycf15- rps12)	776	P	IRa, IRb
9	108046 (IGS trnN-GTT- trnR-ACG)	128038 (ndhF)	420	P	SSC
10	107650 (IGS trnN-GTT- trnR-ACG)	128463 (IGS trnN-GTT- trnR-ACG)	391	P	SSC
11	97379 (rps7)	138815 (rps7)	281	P	IRa, IRb
12	95762 (ndhB)	140442 (ndhB)	271	P	IRa, IRb
13	86368 (rpl23)	149869 (rpl23)	263	P	IRa, IRb
14	106328 (rrn23S)	129926 (IGS rrn4.5S- rrn23S)	249	P	SSC
15	99279 (IGS ycf15- trnV-GAC)	136996 (IGS trnV-GAC- ycf15)	228	P	IRa, IRb
16	97665 (rps7)	138657 (rps12)	153	P	IRa, IRb
17	97222 (IGS ndhB-rps7)	139102 (rps7)	151	P	IRa, IRb
18	98859 (IGS ycf15- trnV-GAC)	137508 (IGS trnV-GAC- ycf15)	136	P	IRa, IRb
19	107529 (IGS trnR-GTT- trnN-ACG)	128832 (IGS trnN-GTT- trnR-ACG)	121	P	SSC
20	99150 (IGS ycf15- trnV-GAC)	99274 (IGS ycf15- trnV-GAC)	120	F	IRa
21	99155 (IGS ycf15- trnV-GAC)	137108 (IGS trnV-GAC- ycf15)	116	P	IRa, IRb
22	6971 (IGS rps16- trnQ-TTG)	6990 (IGS rps16- trnQ-TTG)	112	F	LSC
23	6567 (IGS rps16- trnQ-TTG)	6665 (IGS rps16- trnQ-TTG)	100	F	LSC
24	6971 (IGS rps16- trnQ-TTG)	7009 (IGS rps16- trnQ-TTG)	93	F	LSC
25	98734 (IGS rps12- ycf15)	137676 (ycf15)	88	P	IRa, IRb
26	6971 (IGS rps16- trnQ-TTG)	7028 (IGS rps16- trnQ-TTG)	74	F	LSC
27	36800 (IGS psbZ- trnG-GCC)	36879 (IGS psbZ- trnG-GCC)	68	F	LSC
28	109440 (IGS trnN-GTT- rps15)	109461 (IGS trnN-GTT- rps15)	68	F	SSC
29	149782 (IGS trnI-CAT- rpl23)	149842 (IGS trnI-CAT- rpl23)	63	F	IRb
30	6971 (IGS rps16- trnQ-TTG)	7047 (IGS rps16- trnQ-TTG)	55	F	LSC
31	106628 (IGS rrn23S- rrn4.5S)	129821 (rrn4.5S)	54	P	SSC
32	43223 (IGS psaA- ycf3)	43223 (IGS psaA- ycf3)	52	P	LSC
33	109440 (IGS trnN-GTT- rps15)	109482 (IGS trnN-GTT- rps15)	47	F	SSC
34	99091 (IGS ycf15- trnV-GAC)	137370 (IGS trnV-GAC- ycf15)	42	P	IRa, IRb
35	99508 (IGS ycf15- trnV-GAC)	136956 (IGS trnV-GAC- ycf15)	39	P	IRa, IRb
36	13478 (IGS atpF- atpH)	13478 (IGS atpF- atpH)	38	P	LSC
37	109086 (IGS trnN-GTT- rps15)	109164 (IGS trnN-GTT- rps15)	38	F	SSC
38	98104 (IGS rps12- ycf15)	117539 (ndhA)	37	P	IRa, SSC
39	117539 (ndhA)	138340 (IGS ycf15- rps12)	37	F	SSC
40	6971 (IGS rps16- trnQ-TTG)	7066 (IGS rps16- trnQ-TTG)	36	F	LSC
41	86595 (IGS rpl23- trnI-CAT)	149809 (IGS trnI-CAT- rpl23)	36	P	IRa, IRb
42	98697 (IGS rps12- ycf15)	137765 (IGS ycf15- rps12)	36	P	IRa, IRb
43	59748 (accD)	59766 (accD)	34	F	LSC
44	70078 (rps18)	70099 (rps18)	34	F	LSC
45	71953 (IGS rps12- clpP)	71992 (IGS rps12- clpP)	34	F	LSC
46	98637 (IGS rps12- ycf15)	137828 (IGS ycf15- rps12)	34	P	IRa, IRb
47	98996 (IGS ycf15- trnV-GAC)	137473 (IGS trnV-GAC- ycf15)	34	P	IRa, IRb
48	10749 (IGS trnS-GCT- trnR-TCT)	10749 (IGS trnS-GCT- trnR-TCT)	32	P	SSC
49	90875 (IGS trnI-CAT- ycf2)	91010 (IGS trnI-CAT- ycf2)	31	F	IRa
50	90875 (IGS trnI-CAT- ycf2)	145433 (IGS ycf2- trnI-CAT)	31	P	IRa, IRb
Parashorea chinensis
1	91750 (ycf2)	135288 (rrn16S)	6811	P	IRa, IRb
2	85516 (IGS trnI-CAT- ycf2)	142100 (ycf2)	6233	P	IRa, IRb
3	98566 (rrn16S)	129524 (IGS rrn4.5S- rrn16S)	5759	P	IRa, IRb
4	104441 (rrn23S)	128238 (IGS rrn5S- rrn4.5S)	1169	P	SSC, IRb
5	106274 (IGS trnR-ACG- trnN-GTT)	126956 (IGS ndhF- trnN-GTT)	618	P	SSC
6	105611 (IGS rrn4.5S- rrn5S)	127659 (IGS trnN-GTT- trnR-ACG)	576	P	SSC
7	206 (IGS trnI-CAT- rpl23)	84926 (IGS rpl2- rpl23)	391	P	LSC, IRa
8	1732 (rpl2)	83413 (IGS rps19- rpl2)	380	P	LSC
9	22 (trnI-CAT)	85359 (IGS rpl23- trnI-CAT)	135	P	LSC
10	106893 (IGS trnN-GTT- rps15)	126820 (IGS ndhF- trnN-GTT)	135	P	SSC
11	108045 (IGS trnN-GTT- rps15)	108075 (IGS trnN-GTT- rps15)	89	F	SSC
12	91894 (ycf2)	91918 (ycf2)	73	F	IRa
13	91894 (ycf2)	141858 (ndhB)	73	P	IRa, IRb
14	91918 (ycf2)	141882 (ndhB)	73	P	IRa, IRb
15	141858 (ndhB)	141882 (ndhB)	73	F	IRb
16	108135 (IGS trnN-GTT- rps15)	108150 (IGS trnN-GTT- rps15)	70	F	SSC
17	1460 (rpl2)	84000 (rpl2)	65	P	LSC
18	107682 (IGS trnN-GTT- rps15)	107769 (IGS trnN-GTT- rps15)	60	F	SSC
19	108045 (IGS trnN-GTT- rps15)	108105 (IGS trnN-GTT- rps15)	59	F	SSC
20	108135 (IGS trnN-GTT)	108165 (IGS trnN-GTT- rps15)	55	F	SSC
21	107015 (IGS trnN-GTT- rps15)	126760 (ndhF)	54	P	SSC
22	1249 (rpl2)	84225 (rpl2)	51	P	LSC
23	108023 (IGS trnN-GTT- rps15)	108143 (IGS trnN-GTT- rps15)	51	F	SSC
24	108023 (IGS trnN-GTT- rps15)	108158 (IGS trnN-GTT- rps15)	51	F	SSC
25	91894 (ycf2)	91942 (ycf2)	49	F	IRa
26	91894 (ycf2)	141858 (ndhB)	49	P	IRa, IRb
27	91942 (ycf2)	141906 (ndhB)	49	P	IRa, IRb
28	141858 (ycf2)	141906 (ndhB)	49	F	IRb
29	108023 (IGS trnN-GTT- rps15)	108173 (IGS trnN-GTT- rps15)	47	F	SSC
30	108030 (IGS trnN-GTT- rps15)	108135 (IGS trnN-GTT- rps15)	44	F	SSC
31	1144 (rpl2)	84339 (rpl2)	42	P	LSC
32	856 (rpl2)	84629 (rpl2)	40	P	LSC
33	108135 (IGS trnN-GTT- rps15)	108180 (IGS trnN-GTT- rps15)	40	F	SSC
34	1104 (rpl2)	84382 (rpl2)	39	P	LSC
35	13843 (IGS atpF- atpH)	13843 (IGS atpF- atpH)	38	P	LSC
36	96769 (IGS rps12- ycf15)	116245 (ndhA)	37	P	IRa, SSC
37	116245 (ndhA)	137043 (IGS ycf15- rps12)	37	F	SSC, IRb
38	108023 (IGS trnN-GTT- rps15)	108038 (IGS trnN-GTT- rps15)	36	F	SSC
39	1188 (rpl2)	84302 (rpl2)	35	P	LSC
40	1599 (rpl2)	83894 (rpl2)	32	P	LSC
41	11170 (IGS trnS-GCT- trnR-TCT)	11170 (IGS trnS-GCT- trnR-TCT)	32	P	LSC
42	108023 (IGS trnN-GTT- rps15)	108188 (IGS trnN-GTT- rps15)	32	F	SSC
43	89540 (IGS trnI-CAT- ycf2)	89675 (IGS trnI-CAT- ycf2)	31	F	IRa
44	89540 (IGS trnI-CAT- ycf2)	144143 (IGS ndhB- trnI-CAA)	31	P	IRa, IRb
45	89675 (IGS trnI-CAT- ycf2)	144278 (IGS trnI-CAA- ycf15)	31	P	IRa, IRb
46	144143 (IGS ndhB- trnI-CAA)	144278 (IGS trnI-CAA- ycf15)	31	F	IRb
47	59029 (accD)	59047 (accD)	30	F	LSC
48	106189 (IGS trnR-ACG- trnN-GTT)	127580 (IGS trnN-GTT- trnR-ACG)	30	P	SSC
Shorea assamica
1	84184 (IGS rps19- rpl2)	127807 (ndhF)	23752	P	IRa, IRb
2	86131 (IGS rpl23- trnI-CAT)	86151 (IGS rpl23- trnI-CAT)	85	F	IRa
3	86131 (IGS rpl23- trnI-CAT)	149507 (IGS ycf2- trnI-CAT)	85	P	IRa, IRb
4	86151 (IGS rpl23- trnI-CAT)	149527 (IGS ycf2- trnI-CAT)	85	P	IRa, IRb
5	149507 (IGS ycf2- trnI-CAT)	149527 (IGS ycf2- trnI-CAT)	85	F	IRb
6	86131 (IGS rpl23- trnI-CAT)	86171 (IGS rpl23- trnI-CAT)	65	F	IRa
7	86131 (IGS rpl23- trnI-CAT)	149507 (IGS ycf2- trnI-CAT)	65	P	IRa, IRb
8	86171 (IGS rpl23- trnI-CAT)	149547 (IGS ycf2- trnI-CAT)	65	P	IRa, IRb
9	149507 (IGS ycf2- trnI-CAT)	149547 (IGS ycf2- trnI-CAT)	65	F	IRb
10	108979 (IGS trnR-ACG- trnN-GTT)	109000 (trnN-GTT)	59	F	SSC
11	92771 (ycf2)	92795 (ycf2)	56	F	IRa
12	92771 (ycf2)	142892 (ndhB)	56	P	IRa, IRb
13	92795 (ycf2)	142916 (ndhB)	56	P	IRa, IRb
14	142892 (ndhB)	142916 (ndhB)	56	F	IRb
15	31093 (IGS trnE-TTC- trnT-GGT)	31138 (IGS trnE-TTC- trnT-GGT)	52	F	LSC
16	86131 (IGS rpl23- trnI-CAT)	86191 (IGS rpl23- trnI-CAT)	45	F	IRa
17	86131 (IGS rpl23- trnI-CAT)	149507 (IGS ycf2- trnI-CAT)	45	P	IRa, IRb
18	86191 (IGS rpl23- trnI-CAT)	149567 (IGS ycf2- trnI-CAT)	45	P	IRa, IRb
19	149507 (IGS ycf2- trnI-CAT)	149567 (IGS ycf2- trnI-CAT)	45	F	IRb
20	108910 (IGS ndhF- rps15)	108931 (IGS trnR-ACG- trnN-GTT)	41	F	SSC
21	13163 (trnI-TAT)	13163 (trnI-TAT)	38	P	LSC
22	108979 (IGS trnR-ACG- trnN-GTT)	109021 (trnN-GTT)	38	F	IRa
23	97641 (IGS rps12- ycf15)	117110 (ndhA)	37	P	IRa, SSC
24	117110 (ndhA)	138065 (IGS rrn16S- trnV-GAC)	37	F	SSC, IRb
25	42833 (IGS psaA- ycf3)	42833 (IGS psaA- ycf3)	36	P	LSC
26	69573 (rpl18)	69609 (rpl18)	34	F	LSC
27	108889 (IGS trnR-ACG- trnN-GTT)	108985 (IGS trnR-ACG- trnN-GTT)	33	F	IRa
28	108889 (IGS trnR-ACG- trnN-GTT)	109006 (trnN-GTT)	33	F	IRa
29	10458 (IGS trnS-GCT- trnR-TCT)	10458 (IGS trnS-GCT- trnR-TCT)	32	P	LSC
30	92771 (ycf2)	92819 (ycf2)	32	F	IRa
31	92771 (ycf2)	142892 (ndhB)	32	P	IRa, IRb
32	92819 (ycf2)	142940 (ndhB)	32	P	IRa, IRb
33	108889 (IGS trnR-ACG- trnN-GTT)	109027 (trnN-GTT)	32	F	IRa
34	142892 (ndhB)	142940 (ndhB)	32	F	IRb
35	90400 (IGS trnI-CAT- ycf2)	90535 (IGS trnI-CAT- ycf2)	31	F	IRa
36	90400 (IGS trnI-CAT- ycf2)	145177 (ycf2)	31	P	IRa, IRb
37	90535 (IGS trnI-CAT- ycf2)	145312 (ycf2)	31	P	IRa, IRb
38	108967 (IGS trnR-ACG- trnN-GTT)	108967 (IGS trnR-ACG- trnN-GTT)	31	R	IRa
39	145177 (ycf2)	145312 (ycf2)	31	F	IRb
40	59243 (accD)	59261 (accD)	30	F	LSC
Vatica guangxiensis
1	83291 (IGS rps19- rpl2)	127164 (ndhF)	23869	P	IRa, IRb
2	85229 (IGS rpl23- trnI-CAT)	85250 (IGS rpl23- trnI-CAT)	126	F	IRa
3	85229 (IGS rpl23- trnI-CAT)	148948 (IGS trnI-CAT- rpl23)	126	P	IRa, IRb
4	85250 (IGS rpl23- trnI-CAT)	148969 (IGS trnI-CAT- rpl23)	126	P	IRa, IRb
5	148948 (IGS trnI-CAT- rpl23)	148969 (IGS trnI-CAT- rpl23)	126	F	IRb
6	85229 (IGS rpl23- trnI-CAT)	85271 (IGS rpl23- trnI-CAT)	105	F	IRa
7	85229 (IGS rpl23- trnI-CAT)	148948 (IGS trnI-CAT- rpl23)	105	P	IRa, IRb
8	85271 (IGS rpl23- trnI-CAT)	148990 (IGS trnI-CAT- rpl23)	105	P	IRa, IRb
9	148948 (IGS trnI-CAT- rpl23)	148990 (IGS trnI-CAT- rpl23)	105	F	IRb
10	29880 (IGS trnE-TTC- trnT-GGT)	29926 (IGS trnE-TTC- trnT-GGT)	92	F	LSC
11	85229 (IGS rpl23- trnI-CAT)	85292 (IGS rpl23- trnI-CAT)	84	F	IRa
12	85229 (IGS rpl23- trnI-CAT)	148948 (IGS trnI-CAT- rpl23)	84	P	IRa, IRb
13	85292 (IGS rpl23- trnI-CAT)	149011 (IGS trnI-CAT- rpl23)	84	P	IRa, IRb
14	148948 (IGS trnI-CAT- rpl23)	149011 (IGS trnI-CAT- rpl23)	84	F	IRb
15	5364 (IGS rps16- trnQ-TTG)	5377 (IGS rps16- trnQ-TTG)	75	F	LSC
16	108170 (IGS ndhF- rps15)	108194 (IGS ndhF- rps15)	74	F	SSC
17	58143 (accD)	58257 (accD)	66	F	LSC
18	70567 (IGS rps12- clpP)	70591 (IGS rps12- clpP)	65	F	LSC
19	91946 (ycf2)	91970 (ycf2)	64	F	IRa
20	91946 (ycf2)	142290 (ycf2)	64	P	IRa,
21	91970 (ycf2)	142314 (ycf2)	64	P	IRa, IRb
22	142290 (ycf2)	142314 (ycf2)	64	F	IRb
23	85229 (IGS rpl23- trnI-CAT)	85313 (IGS rpl23- trnI-CAT)	63	F	IRa
24	85229 (IGS rpl23- trnI-CAT)	148948 (IGS trnI-CAT- rpl23)	63	P	IRa, IRb
25	85313 (IGS rpl23- trnI-CAT)	149032 (IGS trnI-CAT- rpl23)	63	P	IRa, IRb
26	148948 (IGS trnI-CAT- rpl23)	149032 (IGS trnI-CAT- rpl23)	63	F	IRb
27	5364 (IGS rps16- trnQ-TTG)	5390 (IGS rps16- trnQ-TTG)	62	F	LSC
28	58092 (accD)	58206 (accD)	50	F	LSC
29	108170 (IGS ndhF- rps15)	108218 (IGS ndhF- rps15)	50	F	SSC
30	5364 (IGS rps16- trnQ-TTG)	5403 (IGS rps16- trnQ-TTG)	49	F	LSC
31	5644 (IGS rps16- trnQ-TTG)	5669 (IGS rps16- trnQ-TTG)	48	F	LSC
32	29880 (IGS trnE-TTC- trnT-GGT)	29972 (IGS trnE-TTC- trnT-GGT)	46	F	LSC
33	85229 (IGS rpl23- trnI-CAT)	85334 (IGS rpl23- trnI-CAT)	42	F	IRa
34	85229 (IGS rpl23- trnI-CAT)	148948 (IGS trnI-CAT- rpl23)	42	P	IRa, IRb
35	85334 (IGS rpl23- trnI-CAT)	149053 (IGS trnI-CAT- rpl23)	42	P	IRa, IRb
36	148948 (IGS trnI-CAT- rpl23)	149053 (IGS trnI-CAT- rpl23)	42	F	IRb
37	70567 (IGS rps12- clpP)	70615 (IGS rps12- clpP)	41	F	LSC
38	91946 (ycf2)	91994 (ycf2)	40	F	IRa
39	91946 (ycf2)	142290 (ycf2)	40	P	IRa, IRb
40	91994 (ycf2)	142338 (ycf2)	40	P	IRa, IRb
41	142290 (ycf2)	142338 (ycf2)	40	F	IRb
42	58163 (accD)	58313 (accD)	39	F	LSC
43	58277 (accD)	58313 (accD)	39	F	LSC
44	9039 (IGS trnS-GCT- trnR-TCT)	9039 (IGS trnS-GCT- trnR-TCT)	38	P	LSC
45	11821 (IGS atpF- atpH)	11821 (IGS atpF- atpH)	38	P	LSC
46	5364 (IGS rps16- trnQ-TTG)	5416 (IGS rps16- trnQ-TTG)	36	F	LSC
47	58140 (accD)	58308 (accD)	34	F	LSC
48	123429 (IGS trnL-TAG- rpl32)	123446 (IGS trnL-TAG- rpl32)	34	F	SSC
49	58257 (accD)	58311 (accD)	31	F	LSC
50	89592 (IGS trnI-CAT- ycf2)	89727 (IGS trnI-CAT- ycf2)	31	F	IRa
Vatica mangachapoi
1	83497 (IGS rps19- rpl2)	127495 (ndhF)	23915	P	IRa, IRb
2	85435 (IGS rpl23- trnI-CAT)	85456 (IGS rpl23- trnI-CAT)	168	F	IRa
3	85435 (IGS rpl23- trnI-CAT)	149283 (IGS ycf2- trnI-CAT)	168	P	IRa, IRb
4	85456 (IGS rpl23- trnI-CAT)	149304 (IGS ycf2- trnI-CAT)	168	P	IRa, IRb
5	149283 (IGS ycf2- trnI-CAT)	149304 (IGS ycf2- trnI-CAT)	168	F	IRb
6	85435 (IGS rpl23- trnI-CAT)	85477 (IGS rpl23- trnI-CAT)	147	F	IRa
7	85435 (IGS rpl23- trnI-CAT)	149283 (IGS ycf2- trnI-CAT)	147	P	IRa, IRb
8	85477 (IGS rpl23- trnI-CAT)	149325 (IGS ycf2- trnI-CAT)	147	P	IRa, IRb
9	149283 (IGS ycf2- trnI-CAT)	149325 (IGS ycf2- trnI-CAT)	147	F	IRb
10	29973 (IGS trnE-TTC- trnT-GGT)	30019 (IGS trnE-TTC- trnT-GGT)	138	F	LSC
11	85435 (IGS rpl23- trnI-CAT)	85498 (IGS rpl23- trnI-CAT)	126	F	IRa
12	85435 (IGS rpl23- trnI-CAT)	149283 (IGS ycf2- trnI-CAT)	126	P	IRa,
13	85498 (IGS rpl23- trnI-CAT)	149346 (IGS ycf2- trnI-CAT)	126	P	IRa,
14	149283 (IGS ycf2- trnI-CAT)	149346 (IGS ycf2- trnI-CAT)	126	F	IRb
15	108465 (IGS trnN-GTT- rps15)	108489 (IGS trnN-GTT- rps15)	122	F	SSC
16	85435 (IGS rpl23- trnI-CAT)	85519 (IGS rpl23- trnI-CAT)	105	F	IRa
17	85435 (IGS rpl23- trnI-CAT)	149283 (IGS ycf2- trnI-CAT)	105	P	IRa, IRb
18	85519 (IGS rpl23- trnI-CAT)	149367 (IGS ycf2- trnI-CAT)	105	P	IRa, IRb
19	149283 (IGS ycf2- trnI-CAT)	149367 (IGS ycf2- trnI-CAT)	105	F	IRb
20	108465 (IGS trnN-GTT- rps15)	108513 (IGS trnN-GTT- rps15)	98	F	SSC
21	29973 (IGS trnE-TTC- trnT-GGT)	30065 (IGS trnE-TTC- trnT-GGT)	92	F	LSC
22	85435 (IGS rpl23- trnI-CAT)	85540 (IGS rpl23- trnI-CAT)	84	F	IRa
23	85435 (IGS rpl23- trnI-CAT)	149283 (IGS ycf2- trnI-CAT)	84	P	IRa, IRb
24	85540 (IGS rpl23- trnI-CAT)	149388 (IGS ycf2- trnI-CAT)	84	P	IRa, IRb
25	149283 (IGS ycf2- trnI-CAT)	149388 (IGS ycf2- trnI-CAT)	84	F	IRb
26	108465 (IGS trnN-GTT- rps15)	108537 (IGS trnN-GTT- rps15)	74	F	SSC
27	92194 (ycf2)	92218 (ycf2)	64	F	IRa
28	92194 (ycf2)	142625 (ndhB)	64	P	IRa, IRb
29	92218 (ycf2)	142649 (ndhB)	64	P	IRa, IRb
30	142625 (ndhB)	142649 (ndhB)	64	F	IRb
31	85435 (IGS rpl23- trnI-CAT)	85561 (IGS rpl23- trnI-CAT)	63	F	IRa
32	85435 (IGS rpl23- trnI-CAT)	149283 (IGS ycf2- trnI-CAT)	63	P	IRa, IRb
33	85561 (IGS rpl23- trnI-CAT)	149409 (IGS ycf2- trnI-CAT)	63	P	IRa, IRb
34	149283 (IGS ycf2- trnI-CAT)	149409 (IGS ycf2- trnI-CAT)	63	F	IRb
35	70716 (IGS rps12- clpP)	70786 (IGS rps12- clpP)	58	F	LSC
36	58300 (accD)	58450 (accD)	57	F	LSC
37	58247 (accD)	58361 (accD)	50	F	LSC
38	108465 (IGS trnN-GTT- rps15)	108561 (IGS trnN-GTT- rps15)	50	F	SSC
39	5366 (IGS rps16- trnQ-TTG)	5379 (IGS rps16- trnQ-TTG)	46	F	LSC
40	29973 (IGS trnE-TTC- trnT-GGT)	30111 (IGS trnE-TTC- trnT-GGT)	46	F	LSC
41	85435 (IGS rpl23- trnI-CAT)	85582 (IGS rpl23- trnI-CAT)	42	F	IRa
42	85435 (IGS rpl23- trnI-CAT)	149283 (IGS ycf2- trnI-CAT)	42	P	IRa, IRb
43	85582 (IGS rpl23- trnI-CAT)	149430 (IGS ycf2- trnI-CAT)	42	P	IRa, IRb
44	149283 (IGS ycf2- trnI-CAT)	149430 (IGS ycf2- trnI-CAT)	42	F	IRb
45	92194 (ycf2)	92242 (ycf2)	40	F	IRa
46	92194 (ycf2)	142625 (ndhB)	40	P	IRa, IRb
47	92242 (ycf2)	142673 (ndhB)	40	P	IRa, IRb
48	142625 (ndhB)	142673 (ndhB)	40	F	IRb
49	9026 (IGS trnS-GCT- trnR-TCT)	9026 (IGS trnS-GCT- trnR-TCT)	38	P	LSC
50	11829 (IGS atpF- atpH)	11829 (IGS atpF- atpH)	38	P	LSC
