# Supplementary material for: Exploring evolution and diversity of Chinese Dipterocarpaceae using next-generation sequencing
Source: Sci Rep. 2019 Aug 12;9:11639. doi: 10.1038/s41598-019-48240-y (PMC6690942; doi:10.1038/s41598-019-48240-y)
Supplement: Supplementary file 3 — Dataset 2 [file 41598_2019_48240_MOESM3_ESM.xlsx]

## Sheet: Sheet1
Supplementary table S6.1. Simple sequence repeats in Dipterocarpaceae plastomes.
No.	SSR type	SSR	size	start	SSR-containing region
Dipterocarpus turbinatus
1	p1	A	12	70600	IGS (rpl33- rps18); LSC
4	p1	A	11	7818	IGS (rps16- trnQ-TTG); LSC
	p1	A	11	32847	IGS (trnT-GGT- psbD); LSC
	p1	A	11	68239	IGS (petL- petG); LSC
	p1	A	11	142525	IGS (ycf15- rps12); IRb
12	p1	A	10	4873	IGS (matK- rps16); LSC
	p1	A	10	10845	IGS (trnS-GCT- trnR-TCT); LSC
	p1	A	10	14310	IGS (atpH- atpL); LSC
	p1	A	10	28735	IGS (petN- psbM); LSC
	p1	A	10	29598	IGS (psbM- trnD-GTC); LSC
	p1	A	10	31335	IGS (trnE-TTC- trnT-GGT); LSC
	p1	A	10	57222	IGS (atpB- rbcL); LSC
	p1	A	10	63360	cemA; LSC
	p1	A	10	64092	IGS (cemA- petA); LSC
	p1	A	10	124851	IGS (ccsA- trnL-TAG); SSC
	p1	A	10	126807	IGS (rpl32- ndhF); SSC
1	p1	T	13	45353	ycf3; LSC
3	p1	T	12	2261	matK; LSC
	p1	T	12	5853	IGS (rps16- trnQ-TTG); LSC
	p1	T	12	67752	IGS (psbE- petL); LSC
5	p1	T	11	8968	IGS (psbK- psbI); LSC
	p1	T	11	18270	rpoC2; LSC
	p1	T	11	45721	IGS (ycf3- trnS-GGA); LSC
	p1	T	11	62660	IGS (ycf4- cemA); LSC
	p1	T	11	96698	ndhB; IRa
	p1	T	10	29144	IGS (psbM- trnD-GTC); LSC
6	p1	T	10	10511	IGS (trnS-GCT- trnR-TCT); LSC
	p1	T	10	13215	IGS (atpF- atpH); LSC
	p1	T	10	48328	IGS (trnT-TGT- trnF-GAA); LSC
	p1	T	10	52115	ndhK: LSC
	p1	T	10	61050	IGS (accD- psaI); LSC
	p1	T	10	83824	IGS (rpl16- rps3); LSC
6	p2	(AT)8	16	4086	IGS (matK- rps16); LSC
	p2	(AT)7	14	6378	IGS (rps16- trnQ-TTG); LSC
	p2	(AT)7	14	61280	IGS (accD- psaI); LSC
	p2	(AT)5	10	19640	rpoC2; LSC
	p2	(AT)5	10	37122	IGS (psbZ- trnG-GCC); LSC
	p2	(AT)5	10	45897	IGS (ycf3- trnS-GGA); LSC
2	p2	(TA)7	14	125939	IGS (trnL-TAG- rpl32); SSC
	p2	(TA)5	10	62930	IGS (ycf4- cemA); LSC
1	p3	(AAC)4	12	14459	atpL; LSC
1	p3	(AAG)4	12	112521	IGS (trnN-GTT- rps15); SSC
2	p4	(TTTA)3	12	9568	IGS (trnS-GCT- trnR-TCT); LSC
	p4	(TTTA)3	12	13332	IGS (atpF- atpH); LSC
1	p4	(TTAT)3	12	108676	IGS (trnR-ACG- trnN-GTT); IRa
1	p4	(AATA)3	12	130545	IGS (trnN-GTT- trnR-ACG); IRb			9
1	p5	(TTTTG)4	20	100115	IGS (ycf15- trnV-GAC); IRa
1	p5	(ACAAA)4	20	139098	IGS (rrn23S- rrn16S15); IRb
1	p5	(GCAAT)3	15	99936	ycf5; IRa
1	p5	(CATTG)3	15	139282	IGS (rrn23S- rrn16S15); IRb
1	c	(A)10...(TA)7...(A)11	167	126125	IGS (trnL-TAG- rpl32); SSC
1	c	(A)11...(A)10	109	113122	IGS (trnN-GTT- rps15); SSC
1	c	(TTTA)3...(T)10...(AT)5	93	6887	IGS (rps16- trnQ-TTG); LSC
1	c	(AT)5...(TA)7	86	52772	IGS (ndhC- trnM-CAT); LSC
1	c	(AAT)5...(TA)8...(TA)6	86	70377	IGS (rpl33- rps18); LSC
1	c	(C)10...(AT)6	84	67287	IGS (psbE- petL); LSC
1	c	(T)10...(TTA)4	79	115488	IGS (trnN-GTT- rps15); SSC
1	c	(T)11...(AT)5	78	61560	IGS (psaL- ycf4); LSC
1	c	(GGAT)3...(A)10	71	30530	IGS (trnD-GTC- trnY-GTA); LSC
1	c	(ATATA)3...(TA)7	52	69025	IGS (trnP-TGG- psaJ); LSC
1	c	(AT)7...(T)10	50	32189	IGS (trnT-GGT- psbD); LSC
1	c	(T)11...(A)10	22	5397	IGS (rps16- trnQ-TTG); LSC
Dipterocarpus retusus
8	p1	A	11	4917	IGS (matK- rps16); LSC
	p1	A	11	16220	IGS (rps2- rpoC2); LSC
	p1	A	11	29754	IGS (psbM- trnD-GTC); LSC
	p1	A	11	66093	IGS (petA- psbJ); LSC
	p1	A	11	70818	IGS (rpl33- rps18); LSC
	p1	A	11	78780	IGS (petB- petD); LSC
	p1	A	11	125078	IGS (ccsA- trnL-TAG); SSC
	p1	A	11	142786	ndhB; IRb
9	p1	A	10	4358	IGS (matK- rps16); LSC
	p1	A	10	9886	IGS (trnS-GCT- trnR-TCT); LSC
	p1	A	10	11042	IGS (trnS-GCT- trnR-TCT); LSC
	p1	A	10	30206	IGS (psbM- trnD-GTC); LSC
	p1	A	10	32994	IGS (trnT-GGT- psbD); LSC
	p1	A	10	57308	IGS (atpB- rbcL); LSC
	p1	A	10	63555	cemA; LSC
	p1	A	10	83469	IGS (rpl14- rpl16); LSC
	p1	A	10	123965	IGS (ndhD- ccsA); SSC
1	p1	T	18	45459	ycf3; LSC
1	p1	T	16	61245	IGS (accD- psaI); LSC
4	p1	T	12	2261	matK; LSC
	p1	T	12	5900	IGS (rps16- trnl-AAT); LSC
	p1	T	12	62859	IGS (ycf4- cemA); LSC
	p1	T	12	67990	IGS (psbE- petL); LSC
3	p1	T	11	18455	rpoC2; LSC
	p1	T	11	48397	IGS (trnT-TGT- trnF-GAA); LSC
	p1	T	11	96878	ndhB; IRa
6	p1	T	10	9174	IGS (psbK- psbI); LSC
	p1	T	10	28996	IGS (petN- psbM); LSC
	p1	T	10	29300	IGS (psbM- trnD-GTC); LSC
	p1	T	10	53843	IGS (ndhC- trnM-CAT); LSC
	p1	T	10	70085	IGS (psaJ- rpl33); LSC
	p1	T	10	84031	IGS (rpl16- rps3); LSC
8	p2	(AT)10	20	32331	IGS (trnT-GGT- psbD); LSC
	p2	(AT)7	14	4087	IGS (matK- rps16); LSC
	p2	(AT)7	14	6425	IGS (rps16- trnl-AAT); LSC
	p2	(AT)7	14	61481	IGS (accD- psaI); LSC
	p2	(AT)5	10	19825	rpoC2; LSC
	p2	(AT)5	10	37272	IGS (psbZ- trnG-GCC); LSC
	p2	(AT)5	10	46006	IGS (ycf3- trnS-GGA); LSC
	p2	(AT)5	10	61827	IGS (psaI- ycf4); LSC
1	p2	(TA)5	10	63130	IGS (ycf4- cemA); LSC
1	p3	(AAC)4	12	14642	atpL; LSC
1	p3	(TTA)4	12	47659	IGS (rps4- trnT-TGT); LSC
1	p3	(AAG)4	12	112661	IGS (ndhF- rps15); SSC
1	p4	(TTTA)3	12	9773	IGS (trnS-GCT- trnR-TCT); LSC
1	p4	(GGAT)3	12	30689	IGS (trnD-GTC- trnY-GTA); LSC
1	p4	(TTAT)3	12	108856	IGS (trnR-ACG- trnN-GTT); IRa
1	p4	(AATA)3	12	130806	IGS (trnN-GTT- trnR-ACG); IRb
1	p5	(TTTTG)4	20	100295	IGS (ycf15- trnV-GAC); IRa
1	p5	(ACAAA)4	20	139359	IGS (trnV-GAC- ycf15); IRb
1	p5	(GCAAT)3	15	100116	ycf5; IRa
1	p5	(CATTG)3	15	139543	IGS (trnV-GAC- ycf15); IRb
1	c	(T)10...(T)11...(TTTA)3	131	13412	IGS (atpF- atpH); LSC
1	c	(A)11...(A)10	109	113262	IGS (ndhF- rps15); SSC
1	c	(A)11...(A)11	107	36910	IGS (psbZ- trnG-GCC); LSC
1	c	(C)10...(AT)6	99	67510	IGS (psbE- petL); LSC
1	c	(AAT)5...(TA)8...(TA)6	86	70618	IGS (rpl33- rps18); LSC
1	c	(TA)7...(A)12	85	126411	IGS (trnL-TAG- rpl32); SSC
1	c	(AT)5...(TA)7	82	52854	IGS (ndhC- trnM-CAT); LSC
1	c	(T)10...(TTA)4	79	115694	IGS (ndhF- rps15); SSC
1	c	(T)12...(G)11	75	69725	IGS (psaJ- rpl33); LSC
1	c	(TA)7...(T)11	66	126150	IGS (trnL-TAG- rpl32); SSC
1	c	(TA)6...(ATTA)3	59	6757	IGS (rps16- trnl-AAT); LSC
1	c	(T)11...(AT)5	53	7077	IGS (trnl-AAT- trnl-AAT); LSC
1	c	(ATATA)3...(TA)7	52	69260	IGS (trnP-TGG- psaJ); LSC			9
1	c	(A)10...(A)11	45	8006	IGS (trnL-AAT- trnQ-TTG); LSC
1	c	(T)11...(A)11	23	5443	IGS (rps16- trnL-AAT); LSC
1	c	(T)10...(A)10	21	14482	IGS (atpH- atpI); LSC
1	c	(T)10...(A)10	21	27663	IGS (rpoB- trnC-GCA); LSC
Hopea chinensis
1	p1	A	23	67721	IGS (petL- petG); LSC
1	p1	A	19	4872	IGS (matK- rps16); LSC
1	p1	A	17	65058	IGS (petA- psbJ); LSC
1	p1	A	15	63614	IGS (cemA- petA); LSC
1	p1	A	14	5683	IGS (rps16- trnQ-TTG); LSC
4	p1	A	13	27562	IGS (rpoB- trnC-GCA); LSC
	p1	A	13	30129	IGS (psbM- trnD-GTC); LSC
	p1	A	13	117414	ndhA; SSC
	p1	A	13	140926	ndhB; IRb
5	p1	A	12	9296	IGS (trnS-GCT- trnR-TCT); LSC
	p1	A	12	9712	IGS (trnS-GCT- trnR-TCT); LSC
	p1	A	12	10891	IGS (trnS-GCT- trnR-TCT); LSC
	p1	A	12	58702	IGS (rbcL- accD); LSC
	p1	A	12	82661	IGS (rpl14- rps3); LSC
4	p1	A	11	29641	IGS (psbM- trnD-GTC); LSC
	p1	A	11	111928	IGS (trnN-GTT- rps15); SSC
	p1	A	11	123589	IGS (ccsA- trnL-TAG); SSC
	p1	A	11	151870	IGS (rpl2- trnH-GTG); IRb
8	p1	A	10	2969	matK; LSC
	p1	A	10	7837	IGS (rps16- trnQ-TTG); LSC
	p1	A	10	16053	IGS (rps2- rpoC2); LSC
	p1	A	10	28534	IGS (petN- psbM); LSC
	p1	A	10	48984	IGS (trnT-TGT- trnF-GAA); LSC
	p1	A	10	77982	IGS (petB- petD); LSC
	p1	A	10	118938	IGS (ndhI- ndhG); SSC
	p1	A	10	125216	IGS (rpl32- ndhF); SSC
1	p1	T	26	81626	IGS (infA- rps8); LSC
1	p1	T	19	62229	IGS (ycf4- cemA); LSC
2	p1	T	16	5868	IGS (rps16- trnQ-TTG); LSC
	p1	T	16	28147	IGS (trnC-GCA- petN); LSC
2	p1	T	13	13536	IGS (atpF- atpH); LSC
	p1	T	13	95713	ndhB; IRa
4	p1	T	12	2300	matK; LSC
	p1	T	12	49866	IGS (trnF-GAA- ndhj); LSC
	p1	T	12	53211	IGS (ndhC- trnV-TAC); LSC
	p1	T	12	68955	IGS (psaJ- rpl33); LSC
10	p1	T	11	7574	IGS (rps16- trnQ-TTG); LSC
	p1	T	11	8974	IGS (psbK- psbL); LSC
	p1	T	11	28882	IGS (petN- psbM); LSC
	p1	T	11	29187	IGS (psbM- trnD-GTC); LSC
	p1	T	11	48181	IGS (trnT-TGT- trnF-GAA); LSC
	p1	T	11	49646	IGS (trnT-TGT- trnF-GAA); LSC
	p1	T	11	60615	IGS (accD- psaI); LSC
	p1	T	11	84776	IGS (rps19- rpl2); IRa
	p1	T	11	125599	IGS (rpl32- ndhF); SSC
	p1	T	11	18288	rpoC2; LSC
7	p1	T	10	14194	IGS (atpH- atpI); LSC
	p1	T	10	31722	IGS (trnT-GGT- psbD); LSC
	p1	T	10	47201	IGS (rps4- trnT-TGT); LSC
	p1	T	10	52744	IGS (ndhC- trnV-TAC); LSC
	p1	T	10	53059	IGS (ndhC- trnV-TAC); LSC
	p1	T	10	73084	IGS (clpP- psbD); LSC
	p1	T	10	83225	IGS (rpl14- rps3); LSC
8	p2	(AT)6	12	45634	IGS (ycf3- trnS-GGA); LSC
	p2	(AT)6	12	32092	IGS (trnT-GGT- psbD); LSC
	p2	(AT)5	10	4135	IGS (matK- rps16); LSC
	p2	(AT)5	10	6412	IGS (rps16- trnQ-TTG); LSC
	p2	(AT)5	10	19658	rpoC2; LSC
	p2	(AT)5	10	52522	IGS (ndhC- trnV-TAC); LSC
	p2	(AT)5	10	60854	IGS (accD- psaI); LSC
	p2	(AT)5	10	66847	IGS (psbE- petL); LSC
2	p2	(TA)7	14	62474	IGS (ycf4- cemA); LSC
	p2	(TA)6	12	1687	IGS (psbA- matK); LSC
1	p3	(AAC)4	12	14467	atpL; LSC
1	p4	(AAAT)3	12	5987	IGS (rps16- trnQ-TTG); LSC
1	p4	(AAAG)3	12	76949	IGS (psbH- petB); LSC
1	p4	(GAAT)3	12	112284	IGS (trnN-GTT- rps15); SSC
1	c	(TA)8...(AT)5...(AAAAT)3...(AT)7	231	69820	IGS (rpl33- rps18); LSC
1	c	(T)14...(TA)6...(AT)5...(T)10	198	68409	IGS (trnP-TGG- psaJ); LSC
1	c	(A)13...(TA)6...(TTTA)3	163	13235	IGS (atpF- atpH); LSC
1	c	(TA)6...(TA)5...(T)25	91	124676	IGS (trnL-TAG- rpl32); SSC
1	c	(A)10...(A)11	87	32693	IGS (trnT-GGT- psbD); LSC
1	c	(T)11...(TTA)4	80	114359	IGS (trnN-GTT- rps15); SSC
1	c	(T)10...(AT)5	77	61130	IGS (psaI- ycf4); LSC
1	c	(T)11...(TTTA)3	49	9550	IGS (trnS-GCT- trnR-TCT); LSC
1	c	(A)13...(GGAT)3	34	30583	IGS (trnD-GTC- trnY-GTA); LSC
1	c	(T)11…(T)12	25	10554	IGS (trnS-GCT- trnR-TCT); LSC		8
1	c	(T)10...TTC)4	24	69286	IGS (psaJ- rpl33); LSC
1	c	(AT)7...(TAT)4	23	37045	IGS (psbZ- trnG-GCC); LSC
1	c*	(TA)5(AT)6*...(TA)5(AT)6*...(TA)6	149	7044	IGS (rps16- trnQ-TTG); LSC
1	c*	(T)12(A)15*	27	5404	IGS (rps16- trnQ-TTG); LSC
Hopea hainanensis
1	p1	A	22	67635	IGS (petL- petG); LSC
1	p1	A	20	27517	IGS (rpoB- trnC-GCA); LSC
2	p1	A	14	4868	IGS (matK- rps16); LSC
	p1	A	14	58640	IGS (rbcL- accD); LSC
5	p1	A	13	16021	IGS (rps2- rpoC2); LSC
	p1	A	13	65284	IGS (petA- psbJ); LSC
	p1	A	13	77902	IGS (petB- petD); LSC
	p1	A	13	117253	ndhA; SSC
	p1	A	13	140747	ndhB; IRb
2	p1	A	12	7826	IGS (rps16- trnQ-TTG); LSC
	p1	A	12	10867	IGS (trnV-TAC- trnR-TCT); LSC
4	p1	A	11	14256	IGS (atpH- atpI); LSC
	p1	A	11	63559	IGS (cemA- petA); LSC
	p1	A	11	111769	IGS (trnN-GTT- rps15); SSC
	p1	A	11	123427	IGS (ccsA- trnL-TAG); SSC
10	p1	A	10	2954	matK; LSC
	p1	A	10	4464	IGS (matK- rps16); LSC
	p1	A	10	5671	IGS (rps16- trnQ-TGT); LSC
	p1	A	10	9289	IGS (trnS-GCT- trnV-TAC); LSC
	p1	A	10	9746	IGS (trnV-TAC- trnR-TCT); LSC
	p1	A	10	29605	IGS (psbM- trnD-GTC); LSC
	p1	A	10	30085	IGS (psbM- trnD-GTC); LSC
	p1	A	10	64998	IGS (petA- psbJ); LSC
	p1	A	10	82574	IGS (rpl14- rps3); LSC
	p1	A	10	125281	IGS (rpl32- ndhF); SSC
1	p1	T	25	62178	IGS (ycf4- cemA); LSC
1	p1	T	18	81551	IGS (infA- rps8); LSC
1	p1	T	15	31673	IGS (trnT-GGT- psbD); LSC
2	p1	T	13	8965	IGS (psbK- psbI); LSC
	p1	T	13	95592	ndhB; IRa
	p1	T	12	2285	matK; LSC
	p1	T	12	49567	IGS (trnT-TGT- trnF-GAA); LSC
6	p1	T	11	7564	IGS (rps16- trnQ-TTG); LSC
	p1	T	11	10544	IGS (trnV-TAC- trnR-TCT); LSC
	p1	T	11	18246	rpoC2; LSC
	p1	T	11	28109	IGS (trnC-GCA- petN); LSC
	p1	T	11	48104	IGS (trnT-TGT- trnF-GAA); LSC
	p1	T	11	73039	IGS (clpP- psbB); LSC
6	p1	T	10	5852	IGS (rps16- trnQ-TTG); LSC
	p1	T	10	32287	IGS (trnT-GGT- psbD); LSC
	p1	T	10	51726	ndhK; LSC
	p1	T	10	60561	IGS (accD- psaI); LSC
	p1	T	10	68880	IGS (psaJ- rpl33); LSC
	p1	T	10	82058	IGS (rps8- rpl14); LSC
7	p2	(AT)6	12	45581	IGS (ycf3- trnS-GGA); LSC
	p2	(AT)6	12	52450	IGS (ndhC- trnV-TAC); LSC
	p2	(AT)5	10	4120	IGS (matK- rps16); LSC
	p2	(AT)5	10	6395	IGS (rps16- trnQ-TTG); LSC
	p2	(AT)5	10	19616	rpoC2; LSC
	p2	(AT)5	10	60790	IGS (accD- psaI); LSC
	p2	(AT)5	10	66769	IGS (psbE- petL); LSC
2	p2	(TA)7	14	62429	IGS (ycf4- cemA); LSC
	p2	(TA)6	12	1676	IGS (psbA- matK); LSC
1	p3	(AAC)4	12	14435	atpL; LSC
1	p3	(TTA)4	12	114266	IGS (trnN-GTT- rps15); SSC
1	p3	(TTC)4	12	69236	IGS (psaJ- rpl33); LSC
1	p4	(AAAT)3	12	5965	IGS (rps16- trnQ-TTG); LSC
1	p4	(ATTT)4	16	13349	IGS (atpF- atpH); LSC
1	p4	(GAAT)3	12	112125	IGS (trnN-GTT- rps15); SSC
1	c	(TA)9...(AT)6...(AAAAT)3...(AT)7	239	69758	IGS (rpl33- rps18); LSC
1	c	(T)13...(TA)7...(AT)6...(AT)5...(T)10	208	68316	IGS (trnP-TGG- psaJ); LSC
1	c	(TA)6...(TA)6...(T)20	88	124514	IGS (trnL-TAG- rpl32); SSC
1	c	(A)10...(A)10...(A)10	87	32671	IGS (trnT-GGT- psbD); LSC
1	c	(T)10...(AT)5	77	61066	IGS (psaI-ycf4); LSC
1	c	(T)12...(TTTA)3	50	9537	trnV-TAC; LSC
1	c	(A)13...(T)10	50	28492	IGS (petN- psbM); LSC				10
1	c	(AT)5...(AT)7	39	7144	IGS (rps16- trnQ-TTG); LSC
1	c	(A)12...(GGAT)3	33	30536	IGS (trnD-GTC- trnY-GTA); LSC
1	c	(ATAG)3...(AT)6	31	32047	IGS (trnT-GGT- psbD); LSC
1	c	(AT)9…(TAT)4	27	36990	IGS (psbZ- trnG-GCC); LSC
1	c	(T)11...(A)12	24	5395	IGS (rps16- trnQ-TTG); LSC
Hopea reticulata
1	p1	A	18	67677	IGS (petL- petG); LSC
1	p1	A	16	63572	IGS (cemA- petA); LSC
1	p1	A	14	58673	IGS (rbcL- accD); LSC
1	p1	A	13	140862	ndhB; IRb
4	p1	A	12	4873	IGS (matK- rps16); LSC
	p1	A	12	5671	IGS (rps16- trnQ-TTG); LSC
	p1	A	12	30151	IGS (psbM- trnD-GTC); LSC
	p1	A	12	123514	IGS (ccsA- trnL-TAG); SSC
6	p1	A	11	10870	IGS (trnS-GCT- trnR-TCT); LSC
	p1	A	11	16024	IGS (rps2- rpoC2); LSC
	p1	A	11	29663	IGS (psbM- trnD-GTC); LSC
	p1	A	11	65016	IGS (petA- psbJ); LSC
	p1	A	11	111862	IGS (trnN-GTT- rps15); SSC
	p1	A	11	151809	IGS (rpl2- trnH-GTG); IRb
9	p1	A	10	2956	matK; LSC
	p1	A	10	3791	IGS (matK- rps16); LSC
	p1	A	10	4469	IGS (matK- rps16); LSC
	p1	A	10	7816	IGS (rps16- trnQ-TTG); LSC
	p1	A	10	9276	IGS (trnS-GCT- trnR-TCT); LSC
	p1	A	10	9693	IGS (trnS-GCT- trnR-TCT); LSC
	p1	A	10	65318	IGS (petA- psbJ); LSC
	p1	A	10	77906	IGS (petB- petD); LSC
	p1	A	10	117346	ndhA; SSC
2	p1	T	14	49853	IGS (trnF-GAA- ndhj); LSC
	p1	T	14	68360	IGS (trnP-TGG- psaJ); LSC
1	p1	T	13	95602	ndhB; IRa
3	p1	T	12	2287	matK; LSC
	p1	T	12	5854	IGS (rps16- trnQ-TTG); LSC
	p1	T	12	28903	IGS (petN- psbM); LSC
9	p1	T	11	8954	IGS (psbK- psbI); LSC
	p1	T	11	18258	rpoC2; LSC
	p1	T	11	22804	rpoC1; LSC
	p1	T	11	29209	IGS (psbM- trnD-GTC); LSC
	p1	T	11	49633	IGS (trnT-TGT- trnF-GAA); LSC
	p1	T	11	60592	IGS (accD- psaI); LSC
	p1	T	11	68907	IGS (psaJ- rpl33); LSC
	p1	T	11	81556	IGS (infA- rps8); LSC
	p1	T	11	84690	IGS (rps19- rpl2); IRa
11	p1	T	10	7554	IGS (rps16- trnQ-TTG); LSC
	p1	T	10	13511	IGS (atpF- atpH); LSC
	p1	T	10	28173	IGS (trnC-GCA- petN); LSC
	p1	T	10	31741	IGS (trnT-GGT- psbD); LSC
	p1	T	10	32340	IGS (trnT-GGT- psbD); LSC
	p1	T	10	47221	IGS (rps4- trnT-TGT); LSC
	p1	T	10	48191	IGS (trnT-TGT- trnF-GAA); LSC
	p1	T	10	62196	IGS (ycf4- cemA); LSC
	p1	T	10	67200	IGS (psbE- petL); LSC
	p1	T	10	83139	IGS (rpl14- rps3); LSC
	p1	T	10	125520	IGS (rpl32- ndhF); SSC
1	p1	C	10	1915	IGS (psbA- matK); LSC
8	p2	(AT)6	12	32119	IGS (trnT-GGT- psbD); LSC
	p2	(AT)6	12	45653	IGS (ycf3- trnS-GGA); LSC
	p2	(AT)6	12	52509	IGS (ndhC- trnV-TAC); IRa
	p2	(AT)5	10	4124	IGS (matK- rps16); LSC
	p2	(AT)5	10	19628	rpoC2; LSC
	p2	(AT)5	10	60822	IGS (accD- psaI); LSC
	p2	(AT)5	10	61164	IGS (psaI- ycf4); LSC
	p2	(AT)5	10	66802	IGS (psbE- petL); LSC
2	p2	(TA)7	14	62432	IGS (ycf4- cemA); LSC
	p2	(TA)6	12	1677	IGS (psbA- matK); LSC
1	p3	(AAC)4	12	14438	atpL; LSC
1	p4	(AAAT)3	12	5969	IGS (rps16- trnQ-TTG); LSC
1	p4	(GAAT)3	12	112218	IGS (trnN-GTT- rps15); LSC
1	p5	(GCAAT)3	15	98835	ycf15; IRa
1	p5	(TTTTG)3	15	99020	IGS (ycf15- trnV-GAC); IRa
1	p6	(TTTCTA)3	18	80426	IGS (rpoA- rps11); LSC
1	c	(TA)9...(AT)5...(AAAAT)3...(AT)7	233	69772	IGS (rpl33- rps18); LSC
1	c	(AT)5...(T)12...(T)10	161	6395	IGS (rps16- trnQ-TTG); LSC
1	c	(A)24...(A)10	123	27557	IGS (rpoB- trnC-GCA); LSC
1	c	(T)10...(GAATT)3	118	52695	IGS (ndhC- trnV-TAC); LSC
1	c	(TA)6...(TA)6...(T)19	92	124600	IGS (trnL-TAG- rpl32); SSC
1	c	(T)10...(TTA)4	79	114293	IGS (trnN-GTT- rps15); SSC
1	c	(AT)5...(T)13	76	68485	IGS (trnP-TGG- psaJ); LSC
1	c	(A)10...(A)10	72	32722	IGS (trnT-GGT- psbD); LSC
1	c	(TA)6...(TTTA)3	71	13302	IGS (atpF- atpH); LSC
1	c	(T)10...(A)10	54	82533	rpl14; LSC				10
1	c	(T)11...(TTTA)3	49	9527	IGS (trnS-GCT- trnR-TCT); LSC
1	c	(TA)6...(TA)5	42	7131	IGS (rps16- trnQ-TTG); LSC
1	c	(A)11...(GGAT)3	32	30604	IGS (trnD-GTC- trnY-GTA); LSC
1	c	(T)12...(T)11	25	10533	IGS (trnS-GCT- trnR-TCT); LSC
1	c	(T)11...(TTC)4	25	69237	IGS (psaJ- rpl33); LSC
1	c	(T)12...(A)11	24	5395	IGS (rps16- trnQ-TTG); LSC
1	c	(AT)5…(TAT)4	19	37047	IGS (psbZ- trnG-GCC); LSC
Parashorea chinensis
1	p1	A	19	66637	IGS (petL- petG); LSC
2	p1	A	15	29874	IGS (psbM- trnD-GTC); LSC
	p1	A	15	139569	IGS (trnV-GAC- ycf15); IRb
1	p1	A	13	6904	IGS (matK- rps16); LSC
1	p1	A	12	30334	IGS (psbM- trnD-GTC); LSC
4	p1	A	11	28806	IGS (petN- psbM); LSC
	p1	A	11	32762	IGS (trnT-GGT- psbD); LSC
	p1	A	11	57926	IGS (rbcL- accD); LSC
	p1	A	11	110569	IGS (trnN-GTT- rps15); SSC
8	p1	A	10	11291	IGS (trnS-GCT- trnR-TCT); LSC
	p1	A	10	16426	IGS (rps2- rpoC2); LSC
	p1	A	10	36836	IGS (psbZ- trnG-GCC); LSC
	p1	A	10	51699	IGS (ndhC- trnV-TAC); LSC
	p1	A	10	68545	IGS (rpl33- rps18); LSC
	p1	A	10	76664	IGS (petB- petD); LSC
	p1	A	10	111045	IGS (trnN-GTT- rps15); LSC
	p1	A	10	119411	IGS (psaC- ndhD); SSC
3	p1	T	15	31900	IGS (trnT-GGT- psbD); LSC
	p1	T	15	59865	IGS (accD- psaI); LSC
	p1	T	15	94267	ndhB; IRa
1	p1	T	13	67867	IGS (psaJ- rpl33); LSC
5	p1	T	11	18611	rpoC2; LSC
	p1	T	11	29116	IGS (petN- psbM); LSC
	p1	T	11	47657	IGS (trnT-TGT- trnF-GAA); LSC
	p1	T	11	49323	IGS (trnF-GAA- ndhJ); LSC
	p1	T	11	52718	IGS (ndhC- trnV-TAC); LSC
7	p1	T	10	8267	IGS (rps16- trnQ-TTG); LSC
	p1	T	10	9506	IGS (psbK- psbI); LSC
	p1	T	10	10974	IGS (trnS-GCT- trnR-TCT); LSC
	p1	T	10	14562	IGS (atpH- atpI); LSC
	p1	T	10	29421	IGS (psbM- trnD-GTC); LSC
	p1	T	10	51268	ndhK; LSC
	p1	T	10	123382	IGS (trnL-TAG- rpl32); SSC
4	p2	(AT)9	18	6177	IGS (matK- rps16); LSC
	p2	(AT)5	10	19981	rpoC2; LSC
	p2	(AT)5	10	45416	IGS (ycf3- trnS-GGA); LSC
	p2	(AT)5	10	60431	IGS (psaI- ycf4); LSC
3	p2	(TA)8	16	3729	IGS (psbA- matK); LSC
	p2	(TA)6	12	9933	IGS (trnS-GCT- trnR-TCT); LSC
	p2	(TA)6	12	61519	IGS (ycf4- cemA); LSC
1	p3	(AAC)4	12	14835	atpL; LSC
1	p3	(TTC)4	12	68219	IGS (psaJ- rpl33); LSC
1	p4	(GAAT)3	12	110925	IGS (trnN-GTT- rps15); SSC
1	c	(TA)10...(ATTT)3...(T)12	159	13729	IGS (atpF- atpH); LSC
1	c	(A)19...(T)11	105	7778	IGS (rps16- trnQ-TTG); LSC
1	c	(AAAAT)3...(AT)7	103	68757	IGS (rpl33- rps18); LSC			5
1	c	(GGAT)3...(A)10	71	30790	IGS (trnD-GTC- trnY-GTA); LSC
1	c	(AT)5...(T)11	47	32152	IGS (trnT-GGT- psbD); LSC
1	c	(TTA)4...(TTA)4	38	113076	IGS (trnN-GTT- rps15); SSC
1	c	(TA)5...(TA)5	33	51923	IGS (ndhC- trnV-TAC); LSC
1	c	(T)11...(A)10	22	7421	IGS (rps16- trnQ-TTG); LSC
1	c	(T)10...(A)10	21	27835	IGS (rpoB- trnC-GCA); LSC
Shorea assamica
1	p1	A	20	112658	IGS (ndhF- rps15); SSC
1	p1	A	16	58147	IGS (rbcL- accD); LSC
1	p1	A	13	32383	IGS (trnT-GGT- psbD); LSC
2	p1	A	12	29248	IGS (psbM- trnD-GTC); LSC
	p1	A	12	29698	IGS (psbM- trnD-GTC); LSC
8	p1	A	11	15711	IGS (rps2- rpoC2); LSC
	p1	A	11	27190	IGS (rpoB- trnC-GCA); LSC
	p1	A	11	63077	IGS (cemA- petA); LSC
	p1	A	11	67153	IGS (petL- petG); LSC
	p1	A	11	111419	IGS (ndhF- rps15); SSC
	p1	A	11	116916	ndhH; SSC
	p1	A	11	123056	ndhD; SSC
	p1	A	11	140597	IGS (rps7-ndhB); IRb
8	p1	A	10	4827	IGS (matK- rps16); LSC
	p1	A	10	7581	IGS (rps16- trnQ-TTG); LSC
	p1	A	10	10585	IGS (trnS-GCT- trnR-TCT); LSC
	p1	A	10	13946	IGS (atpH- atpI); LSC
	p1	A	10	56313	IGS (atpB- rbcL); LSC
	p1	A	10	64802	IGS (petA- psbJ); LSC
	p1	A	10	66527	IGS (psbE- petL); LSC
	p1	A	10	77402	IGS (petB- petD); LSC
1	p1	T	16	61694	IGS (ycf4- cemA); LSC
1	p1	T	15	60086	IGS (accD- psaI); LSC
4	p1	T	12	2256	matK; LSC
	p1	T	12	8711	IGS (psbK- psbI); LSC
	p1	T	12	27783	IGS (trnC-GCA- petN); LSC
	p1	T	12	44721	ycf3; LSC
7	p1	T	11	10249	IGS (trnS-GCT- trnR-TCT); LSC
	p1	T	11	13196	trnI-TAT; LSC
	p1	T	11	17924	rpoC2; LSC
	p1	T	11	31369	IGS (trnT-GGT- psbD); LSC
	p1	T	11	47754	IGS (trnT-TGT- trnF-GAA); LSC
	p1	T	11	81072	IGS (rpl36- rps8); LSC
	p1	T	11	95137	ndhB; IRa
7	p1	T	10	6670	IGS (rps16- trnQ-TTG); LSC
	p1	T	10	22448	rpoC1; LSC
	p1	T	10	28804	IGS (psbM- trnD-GTC); LSC
	p1	T	10	47571	IGS (trnT-TGT- trnF-GAA); LSC
	p1	T	10	51356	ndhC; LSC
	p1	T	10	66676	IGS (psbE- petL); LSC
	p1	T	10	78831	IGS (petD- rpoA); LSC
11	p2	(AT)11	22	6315	IGS (rps16- trnQ-TTG); LSC
	p2	(AT)6	12	6905	IGS (rps16- trnQ-TTG); LSC
	p2	(AT)6	12	36523	IGS (psbZ- trnG-GCC); LSC
	p2	(AT)6	12	66281	IGS (psbE- petL); LSC
	p2	(AT)6	12	124398	ccsA; SSC
	p2	(AT)5	10	4090	IGS (matK- rps16); LSC
	p2	(AT)5	10	19294	rpoC2; LSC
	p2	(AT)5	10	45269	IGS (ycf3- trnS-GGA); LSC
	p2	(AT)5	10	52010	IGS (ndhC- trnV-TAC); LSC
	p2	(AT)5	10	60320	IGS (accD- psaI); LSC
	p2	(AT)5	10	69486	IGS (rpl33- rps18); LSC
2	p2	(TA)9	18	69292	IGS (rpl33- rps18); LSC
	p2	(TA)6	12	61939	IGS (ycf4- cemA); LSC
1	p3	(AAC)4	12	14124	atpI; LSC
1	p3	(TTA)4	12	113907	IGS (ndhF- rps15); SSC
1	p4	(AAAT)3	12	5905	IGS (rps16- trnQ-TTG); LSC
1	p4	(GAAT)3	12	111775	IGS (ndhF- rps15); SSC
1	p5	(GAATT)3	15	52317	IGS (ndhC- trnV-TAC); LSC
1	c	(TTTA)3...(T)10...(AT)8...(T)10	208	67836	IGS (trnP-TGG- psaJ); LSC
1	c	(ATAG)3...(TTTA)3...(A)10	191	9235	IGS (trnS-GCT- trnR-TCT); LSC
1	c	(TA)6...(T)12	74	124138	ccsA; SSC			13
1	c	(TA)6...(ATTT)4	65	13004	IGS (atpF- trnI-TAT); LSC
1	c	(A)10...(T)10	60	82090	IGS (rpl14- rpl16); LSC
1	c	(TA)6...(AT)6	32	31706	IGS (trnT-GGT- psbD); LSC
1	c	(A)10...(GGAT)3	31	30162	IGS (trnD-GTC- trnY-GTA); LSC
1	c	(T)11...(TTC)4	25	68736	IGS (psaJ- rpl33); LSC
1	c	(T)10...(A)10	21	5350	IGS (rps16- trnQ-TTG); LSC
Vatica guangxiensis
1	p1	A	15	139979	ndhB; IRb
1	p1	A	14	66276	IGS (petL- petG); LSC
1	p1	A	13	28541	IGS (psbM- trnD-GTC); LSC
3	p1	A	12	47042	IGS (trnT-TGT- trnF-GAA); LSC
	p1	A	12	55217	IGS (atpB- rbcL); LSC
	p1	A	12	117642	IGS (ndhI- ndhG); SSC
5	p1	A	11	50576	IGS (ndhC- trnV-TAC); LSC
	p1	A	11	52693	IGS (trnM-CAT- atpE); LSC
	p1	A	11	122312	IGS (ccsA- trnL-TAG); SSC
	p1	A	11	124222	IGS (rpl32- ndhF); SSC
	p1	A	11	124481	IGS (rpl32- ndhF); SSC
10	p1	A	10	3728	IGS (matK- rps16); LSC
	p1	A	10	7979	IGS (trnS-GCT- trnR-TCT); LSC
	p1	A	10	9166	IGS (trnS-GCT- trnR-TCT); LSC
	p1	A	10	27996	IGS (psbM- trnD-GTC); LSC
	p1	A	10	45967	IGS (rps4- trnT-TGT); LSC
	p1	A	10	57048	IGS (rbcL- accD); LSC
	p1	A	10	62128	IGS (cemA- petA); LSC
	p1	A	10	107196	IGS (ndhF- rps15); SSC
	p1	A	10	110377	IGS (ndhF- rps15); SSC
	p1	A	10	115858	ndhA; SSC
1	p1	T	15	94332	ndhB; IRa
1	p1	T	13	51379	IGS (ndhC- trnV-TAC); LSC
2	p1	T	12	2224	matK; LSC
	p1	T	12	60750	IGS (ycf4- cemA); LSC
4	p1	T	11	11854	IGS (atpF- atpH); LSC
	p1	T	11	16591	rpoC2; LSC
	p1	T	11	26451	IGS (trnC-GCA- petN); LSC
	p1	T	11	59124	IGS (accD- psaI); LSC
11	p1	T	10	7286	IGS (psbK- psbI); LSC
	p1	T	10	25851	IGS (rpoB- trnC-GCA); LSC
	p1	T	10	30159	IGS (trnT-GGT- psbD); LSC
	p1	T	10	46576	IGS (trnT-TGT- trnF-GAA); LSC
	p1	T	10	48013	IGS (trnT-TGT- trnF-GAA); LSC
	p1	T	10	48240	IGS (trnF-GAA- ndhj); LSC
	p1	T	10	48509	IGS (trnF-GAA- ndhj); LSC
	p1	T	10	50145	ndhK; LSC
	p1	T	10	54930	IGS (atpB- rbcL); LSC
	p1	T	10	80156	IGS (rpl36- rps8); LSC
	p1	T	10	121070	ndhD; SSC
7	p2	(AT)9	18	50814	IGS (ndhC- trnV-TAC); LSC
	p2	(AT)8	16	4069	IGS (matK- rps16); LSC
	p2	(AT)6	12	59706	IGS (psaI- ycf4); LSC
	p2	(AT)5	10	17961	rpoC2; LSC
	p2	(AT)5	10	59355	IGS (accD- psaI); LSC
	p2	(AT)5	10	65396	IGS (psbE- petL); LSC
	p2	(AT)5	10	68641	IGS (rpl33- rps18); LSC
3	p2	(TA)7	14	30585	IGS (trnT-GGT- psbD); LSC
	p2	(TA)5	10	7850	IGS (trnS-GCT- trnR-TCT); LSC
	p2	(TA)5	10	60989	IGS (ycf4- cemA); LSC
1	p3	(AAC)4	12	12787	atpI; LSC
1	p3	(AAG)4	12	110028	IGS (ndhF- rps15); SSC
1	p3	(CAG)4	12	886	psbA; LSC
1	p5	(TTTTG)3	15	97763	IGS (ycf15- trnV-GAC); IRa
1	p5	(ACAAA)3	15	136547	IGS (trnV-GAC- ycf15); IRb
1	c	(T)10...(TTC)4...(T)11	170	65629	IGS (psbE- petL); LSC
1	c	(AT)6...(TA)5...(A)12...(A)12	151	6006	IGS (rps16- trnQ-TTG); LSC
1	c	(T)12...(TA)5...(TTTA)3	135	11555	IGS (atpF- atpH); LSC			10
1	c	(T)10...(A)10...(A)10	134	12513	IGS (atpH- atpI); LSC
1	c	(AATAA)4...(A)10	111	4334	IGS (matK- rps16); LSC
1	c	(A)11...(TTA)4	108	112986	IGS (ndhF- rps15); SSC
1	c	(A)10...(T)10	69	81185	IGS (rpl14- rpl16); LSC
1	c	(T)10...(A)14	65	63915	IGS (petA- psbj); LSC
1	c	(ATATA)3...(AT)5	63	67054	IGS (trnP-TGG- psaj); LSC
1	c	(T)11...(AT)5	62	5781	IGS (rps16- trnQ-TTG); LSC
1	c	(A)11...(A)11	61	110626	IGS (ndhF- rps15); SSC
1	c	(AT)6...(T)12	55	5311	IGS (rps16- trnQ-TTG); LSC
1	c	(TA)5...(TA)6...(TA)5	40	123380	IGS (trnL-TAG- rpl32); SSC
1	c	(TA)5...(ATATA)3	35	68436	IGS (rpl33- rps18); LSC
1	c	(TA)7...(TA)6	27	35508	IGS (psbZ- trnG-GCC); LSC
1	c	(T)10...(TTC)5	27	67873	IGS (psaJ- rpl33); LSC
1	c	(TAA)5...(A)10	23	44389	IGS (ycf3- trnS-GGA); LSC
1	c	(T)10...(T)10	22	8812	IGS (trnS-GCT- trnR-TCT); LSC
1	c*	(A)10...(A)10(TA)6*	33	31237	IGS (trnT-GGT- psbD); LSC
Vatica mangachapoi
1	p1	A	16	66434	IGS (petL- petG); LSC
1	p1	A	15	140314	ndhB; IRb
1	p1	A	13	47202	IGS (trnT-TGT- trnF-GAA); LSC
5	p1	A	12	9153	IGS (trnS-GCT- trnR-TCT); LSC
	p1	A	12	28571	IGS (psbM- trnD-GTC); LSC
	p1	A	12	50736	IGS (ndhC- trnV-TAC); LSC
	p1	A	12	55372	IGS (atpB- rbcL); LSC
	p1	A	12	124816	IGS (rpl32- ndhF); SSC
5	p1	A	11	7965	IGS (trnS-GCT- trnR-TCT); LSC
	p1	A	11	63745	IGS (petA- psbJ); LSC
	p1	A	11	107490	IGS (trnN-GTT- rps15); SSC
	p1	A	11	122647	IGS (ccsA- trnL-TAG); SSC
	p1	A	11	124559	IGS (rpl32- ndhF); SSC
8	p1	A	10	28027	IGS (psbM- trnD-GTC); LSC
	p1	A	10	46123	IGS (rps4- trnT-TGT); LSC
	p1	A	10	52855	IGS (trnM-CAT- atpE); LSC
	p1	A	10	57203	IGS (rbcL- accD); LSC
	p1	A	10	62283	IGS (cemA- petA); LSC
	p1	A	10	110720	IGS (trnN-GTT- rps15); LSC
	p1	A	10	116199	ndhA; SSC
	p1	A	10	116380	ndhA; SSC
1	p1	T	15	94580	ndhB; IRa
1	p1	T	13	51541	IGS (ndhC- trnV-TAC); LSC
3	p1	T	12	2224	matK; LSC
	p1	T	12	11862	IGS (atpF- atpH); LSC
	p1	T	12	59279	IGS (accD- psaI); LSC
3	p1	T	11	16599	rpoC2; LSC
	p1	T	11	26483	IGS (trnC-GCA- petN); LSC
	p1	T	11	60906	IGS (ycf4- cemA); LSC
9	p1	T	10	7272	IGS (psbK- psbI); LSC
	p1	T	10	8810	IGS (trnS-GCT- trnR-TCT); LSC
	p1	T	10	25859	IGS (rpoB- trnC-GCA); LSC
	p1	T	10	48174	IGS (trnT-TGT- trnF-GAA); LSC
	p1	T	10	48401	IGS (trnF-GAA- ndhj); LSC
	p1	T	10	50305	ndhK; LSC
	p1	T	10	80363	IGS (rpl36- rps8); LSC
	p1	T	10	81450	rpl16; LSC
	p1	T	10	121405	ndhD; SSC
5	p2	(AT)8	16	4068	IGS (matK- rps16); LSC
	p2	(AT)6	12	59862	IGS (psaI- ycf4); LSC
	p2	(AT)5	10	17969	rpoC2; LSC
	p2	(AT)5	10	59511	IGS (accD- psaI); LSC
	p2	(AT)5	10	65553	IGS (psbE- petL); LSC
3	p2	(TA)7	14	30697	IGS (trnL-TAT- psbD); LSC
	p2	(TA)5	10	61144	IGS (ycf4- cemA); LSC
	p2	(TA)5	10	7836	IGS (trnS-GCT- trnR-TCT); LSC
1	p3	(AAC)4	12	12795	atpI; LSC
1	p3	(AAG)4	12	110371	IGS (trnN-GTT- rps15); SSC
1	p3	(TTA)4	12	113423	IGS (trnN-GTT- rps15); SSC
1	p3	(CAG)4	12	886	psbA; LSC
1	p5	(ATATT)3	15	46536	IGS (trnT-TGT- trnF-GAA); LSC
1	p5	(TTTTG)3	15	98011	IGS (ycf15- trnV-GAC); IRa
1	p5	(ACAAA)3	15	136882	IGS (rrn16S- trnV-GAC); IRb
1	c	(TA)5...(ATATA)3...(A)12...(AT)5	213	68583	IGS (rpl33- rps18); LSC
1	c	(T)10...(TTC)4...(T)12	171	65786	IGS (psbE- petL); LSC
1	c	(T)12...(TA)5...(TTTA)3	154	11544	IGS (atpF- atpH); LSC
1	c	(AT)7...(TA)5...(A)10...(A)11	148	5995	IGS (rps16- trnQ-TTG); LSC
1	c	(AATAA)4...(A)11	112	4333	IGS (matK- rps16); LSC
1	c	(T)10...(A)10	117	30298	IGS (trnT-GGT- trnI-TAT); LSC
1	c	(T)10...(AT)5	78	5754	IGS (rps16- trnQ-TTG); LSC
1	c	(T)10...(A)14	65	64072	IGS (petA- psbJ); LSC			11
1	c	(ATATA)3...(AT)5	63	67214	IGS (trnP-TGG- psaJ); LSC
1	c	(T)10...(AT)9	61	50933	IGS (ndhC- trnV-TAC); LSC
1	c	(A)11...(A)11	61	110969	IGS (trnN-GTT- rps15); SSC
1	c	(AT)6...(T)11	54	5311	IGS (rps16- trnQ-TTG); LSC
1	c	(TA)5...(TA)6...(TA)5	40	123734	IGS (trnL-TAG- rpl32); SSC
1	c	(A)10...(A)11	39	12616	IGS (atpH- atpI); LSC
1	c	(TA)7...(TA)7	29	35618	IGS (psbZ- trnG-GCC); LSC
1	c	(T)10...(TTC)5	27	68033	IGS (psaj- rpl33); LSC
1	c	(TAA)5...(A)10	23	44545	IGS (ycf3- trnS-GGA); LSC
1	c	(A)11...(AT)6	22	31359	IGS (trnI-TAT- psbD); SSC
